# Supplementary material for: View-invariant representations in ancestral cortex
Source: Sci Adv. 2025 Nov 26;11(48):eady9659. doi: 10.1126/sciadv.ady9659 (PMC12652236; doi:10.1126/sciadv.ady9659)
Supplement: Supplementary file 2 — Movie S1 [file sciadv.ady9659_movie_s1.zip]

Archive with 1 entries (1 files):
- ady9659_movie_s1.mp4
